# Supplementary material for: Morphological Characterization of Two Light Italian Turkey Breeds
Source: Animals (Basel). 2022 Feb 24;12(5):571. doi: 10.3390/ani12050571 (PMC8909484; doi:10.3390/ani12050571)
Supplement: Supplementary file 1 [file animals-12-00571-s001.zip]

Archive with 1 entries (1 files):
- animals-1525382-supplementary.pdf
